# Supplementary material for: Expression of Concern: Comparison of 18F-FDG PET/CT and DWI for detection of mediastinal nodal metastasis in non-small cell lung cancer: A meta-analysis
Source: PLoS One. 2024 Feb 14;19(2):e0299045. doi: 10.1371/journal.pone.0299045 (PMC10866507; doi:10.1371/journal.pone.0299045)
Supplement: S1 File — (ZIP) [file pone.0299045.s001.zip]

Archive with 199 entries (175 files):
- statistical analysis/DWI╩2╛▌/
- statistical analysis/DWI╩2╛▌/DOR.bmp
- statistical analysis/DWI╩2╛▌/DWI.dsc
- statistical analysis/DWI╩2╛▌/DWI.dta
- statistical analysis/DWI╩2╛▌/Graph-sroc.eps
- statistical analysis/DWI╩2╛▌/Graph--SROC.gph
- statistical analysis/DWI╩2╛▌/Graph--SROC.tif
- statistical analysis/DWI╩2╛▌/graph--╖ó▒φ╞1⁄2╥╨.eps
- statistical analysis/DWI╩2╛▌/graph--╖ó▒φ╞1⁄2╥╨.gph
- statistical analysis/DWI╩2╛▌/graph--╖ó▒φ╞1⁄2╥╨.tif
- statistical analysis/DWI╩2╛▌/NLR.bmp
- statistical analysis/DWI╩2╛▌/PLR.bmp
- statistical analysis/DWI╩2╛▌/QQ═╝╞1⁄420151220143043.png
- statistical analysis/DWI╩2╛▌/SEN.bmp
- statistical analysis/DWI╩2╛▌/SPE.bmp
- statistical analysis/DWI╩2╛▌/SROC.bmp
- statistical analysis/DWI╩2╛▌/╤╟╫Θ╖╓╬÷/
- statistical analysis/DWI╩2╛▌/╤╟╫Θ╖╓╬÷/design prospective/
- statistical analysis/DWI╩2╛▌/╤╟╫Θ╖╓╬÷/design prospective/dor.bmp
- statistical analysis/DWI╩2╛▌/╤╟╫Θ╖╓╬÷/design prospective/DWI--prospective.dsc
- statistical analysis/DWI╩2╛▌/╤╟╫Θ╖╓╬÷/design prospective/nlr.bmp
- statistical analysis/DWI╩2╛▌/╤╟╫Θ╖╓╬÷/design prospective/plr.bmp
- statistical analysis/DWI╩2╛▌/╤╟╫Θ╖╓╬÷/design prospective/sen.bmp
- statistical analysis/DWI╩2╛▌/╤╟╫Θ╖╓╬÷/design prospective/spe.bmp
- statistical analysis/DWI╩2╛▌/╤╟╫Θ╖╓╬÷/design prospective/sroc.bmp
- statistical analysis/DWI╩2╛▌/╤╟╫Θ╖╓╬÷/design retrospective/
- statistical analysis/DWI╩2╛▌/╤╟╫Θ╖╓╬÷/design retrospective/dor.bmp
- statistical analysis/DWI╩2╛▌/╤╟╫Θ╖╓╬÷/design retrospective/DWI-retrospective.dsc
- statistical analysis/DWI╩2╛▌/╤╟╫Θ╖╓╬÷/design retrospective/nlr.bmp
- statistical analysis/DWI╩2╛▌/╤╟╫Θ╖╓╬÷/design retrospective/plr.bmp
- statistical analysis/DWI╩2╛▌/╤╟╫Θ╖╓╬÷/design retrospective/sen.bmp
- statistical analysis/DWI╩2╛▌/╤╟╫Θ╖╓╬÷/design retrospective/spe.bmp
- statistical analysis/DWI╩2╛▌/╤╟╫Θ╖╓╬÷/design retrospective/sroc.bmp
- statistical analysis/DWI╩2╛▌/╤╟╫Θ╖╓╬÷/enrollment consecutive/
- statistical analysis/DWI╩2╛▌/╤╟╫Θ╖╓╬÷/enrollment consecutive/dor.bmp
- statistical analysis/DWI╩2╛▌/╤╟╫Θ╖╓╬÷/enrollment consecutive/DWI--consecutive.dsc
- statistical analysis/DWI╩2╛▌/╤╟╫Θ╖╓╬÷/enrollment consecutive/nlr.bmp
- statistical analysis/DWI╩2╛▌/╤╟╫Θ╖╓╬÷/enrollment consecutive/plr.bmp
- statistical analysis/DWI╩2╛▌/╤╟╫Θ╖╓╬÷/enrollment consecutive/sen.bmp
- statistical analysis/DWI╩2╛▌/╤╟╫Θ╖╓╬÷/enrollment consecutive/spe.bmp
- statistical analysis/DWI╩2╛▌/╤╟╫Θ╖╓╬÷/enrollment consecutive/sroc.bmp
- statistical analysis/DWI╩2╛▌/╤╟╫Θ╖╓╬÷/enrollment nonconsecutive/
- statistical analysis/DWI╩2╛▌/╤╟╫Θ╖╓╬÷/enrollment nonconsecutive/dor.bmp
- statistical analysis/DWI╩2╛▌/╤╟╫Θ╖╓╬÷/enrollment nonconsecutive/DWI--nonconsecutive.dsc
- statistical analysis/DWI╩2╛▌/╤╟╫Θ╖╓╬÷/enrollment nonconsecutive/nlr.bmp
- statistical analysis/DWI╩2╛▌/╤╟╫Θ╖╓╬÷/enrollment nonconsecutive/plr.bmp
- statistical analysis/DWI╩2╛▌/╤╟╫Θ╖╓╬÷/enrollment nonconsecutive/sen.bmp
- statistical analysis/DWI╩2╛▌/╤╟╫Θ╖╓╬÷/enrollment nonconsecutive/spe.bmp
- statistical analysis/DWI╩2╛▌/╤╟╫Θ╖╓╬÷/enrollment nonconsecutive/sroc.bmp
- statistical analysis/DWI╩2╛▌/╤╟╫Θ╖╓╬÷/results.rtf
- statistical analysis/DWI╩2╛▌/╤╟╫Θ╖╓╬÷/sample sizeí╢250/
- statistical analysis/DWI╩2╛▌/╤╟╫Θ╖╓╬÷/sample sizeí╢250/dor.bmp
- statistical analysis/DWI╩2╛▌/╤╟╫Θ╖╓╬÷/sample sizeí╢250/DWI--╨í╙┌250.dsc
- statistical analysis/DWI╩2╛▌/╤╟╫Θ╖╓╬÷/sample sizeí╢250/nlr.bmp
- statistical analysis/DWI╩2╛▌/╤╟╫Θ╖╓╬÷/sample sizeí╢250/plr.bmp
- statistical analysis/DWI╩2╛▌/╤╟╫Θ╖╓╬÷/sample sizeí╢250/sen.bmp
- statistical analysis/DWI╩2╛▌/╤╟╫Θ╖╓╬÷/sample sizeí╢250/spe.bmp
- statistical analysis/DWI╩2╛▌/╤╟╫Θ╖╓╬÷/sample sizeí╢250/sroc.bmp
- statistical analysis/DWI╩2╛▌/╤╟╫Θ╖╓╬÷/sample sizeí╖250/
- statistical analysis/DWI╩2╛▌/╤╟╫Θ╖╓╬÷/sample sizeí╖250/dor.bmp
- statistical analysis/DWI╩2╛▌/╤╟╫Θ╖╓╬÷/sample sizeí╖250/DWI--┤≤╙┌250.dsc
- statistical analysis/DWI╩2╛▌/╤╟╫Θ╖╓╬÷/sample sizeí╖250/nlr.bmp
- statistical analysis/DWI╩2╛▌/╤╟╫Θ╖╓╬÷/sample sizeí╖250/plr.bmp
- statistical analysis/DWI╩2╛▌/╤╟╫Θ╖╓╬÷/sample sizeí╖250/sen.bmp
- statistical analysis/DWI╩2╛▌/╤╟╫Θ╖╓╬÷/sample sizeí╖250/spe.bmp
- statistical analysis/DWI╩2╛▌/╤╟╫Θ╖╓╬÷/sample sizeí╖250/sroc.bmp
- statistical analysis/DWI╩2╛▌/π╨╓╡╨o╙a.docx
- statistical analysis/PET╩2╛▌/
- statistical analysis/PET╩2╛▌/DOR.bmp
- statistical analysis/PET╩2╛▌/graph1.eps
- statistical analysis/PET╩2╛▌/graph1.tif
- statistical analysis/PET╩2╛▌/graph2.eps
- statistical analysis/PET╩2╛▌/graph2.tif
- statistical analysis/PET╩2╛▌/Graph-SROC.eps
- statistical analysis/PET╩2╛▌/Graph-SROC.gph
- statistical analysis/PET╩2╛▌/Graph--SROC.gph
- statistical analysis/PET╩2╛▌/Graph-SROC.tif
- statistical analysis/PET╩2╛▌/Graph---╖ó▒φ╞1⁄2╥╨.gph
- statistical analysis/PET╩2╛▌/NLR.bmp
- statistical analysis/PET╩2╛▌/PET.dsc
- statistical analysis/PET╩2╛▌/PET.dta
- statistical analysis/PET╩2╛▌/PLR.bmp
- statistical analysis/PET╩2╛▌/QQ═╝╞1⁄420151220145909.png
- statistical analysis/PET╩2╛▌/SEN.bmp
- statistical analysis/PET╩2╛▌/SPE.bmp
- statistical analysis/PET╩2╛▌/SROC.bmp
- statistical analysis/PET╩2╛▌/╤╟╫Θ╖╓╬÷/
- statistical analysis/PET╩2╛▌/╤╟╫Θ╖╓╬÷/analysis  method  QL/
- statistical analysis/PET╩2╛▌/╤╟╫Θ╖╓╬÷/analysis  method  QL/DOR.bmp
- statistical analysis/PET╩2╛▌/╤╟╫Θ╖╓╬÷/analysis  method  QL/NLR.bmp
- statistical analysis/PET╩2╛▌/╤╟╫Θ╖╓╬÷/analysis  method  QL/PET---QL.dsc
- statistical analysis/PET╩2╛▌/╤╟╫Θ╖╓╬÷/analysis  method  QL/PLR.bmp
- statistical analysis/PET╩2╛▌/╤╟╫Θ╖╓╬÷/analysis  method  QL/SEN.bmp
- statistical analysis/PET╩2╛▌/╤╟╫Θ╖╓╬÷/analysis  method  QL/SPE.bmp
- statistical analysis/PET╩2╛▌/╤╟╫Θ╖╓╬÷/analysis  method  QL/SROC.bmp
- statistical analysis/PET╩2╛▌/╤╟╫Θ╖╓╬÷/analysis method  QN/
- statistical analysis/PET╩2╛▌/╤╟╫Θ╖╓╬÷/analysis method  QN/DOR.bmp
- statistical analysis/PET╩2╛▌/╤╟╫Θ╖╓╬÷/analysis method  QN/NLR.bmp
- statistical analysis/PET╩2╛▌/╤╟╫Θ╖╓╬÷/analysis method  QN/PET----QN.dsc
- statistical analysis/PET╩2╛▌/╤╟╫Θ╖╓╬÷/analysis method  QN/PLR.bmp
- statistical analysis/PET╩2╛▌/╤╟╫Θ╖╓╬÷/analysis method  QN/SEN.bmp
- statistical analysis/PET╩2╛▌/╤╟╫Θ╖╓╬÷/analysis method  QN/SPE.bmp
- statistical analysis/PET╩2╛▌/╤╟╫Θ╖╓╬÷/analysis method  QN/SROC.bmp
- statistical analysis/PET╩2╛▌/╤╟╫Θ╖╓╬÷/analysis method  QN+QL/
- statistical analysis/PET╩2╛▌/╤╟╫Θ╖╓╬÷/analysis method  QN+QL/DOR.bmp
- statistical analysis/PET╩2╛▌/╤╟╫Θ╖╓╬÷/analysis method  QN+QL/NLR.bmp
- statistical analysis/PET╩2╛▌/╤╟╫Θ╖╓╬÷/analysis method  QN+QL/PET--QN+QL.dsc
- statistical analysis/PET╩2╛▌/╤╟╫Θ╖╓╬÷/analysis method  QN+QL/PLR.bmp
- statistical analysis/PET╩2╛▌/╤╟╫Θ╖╓╬÷/analysis method  QN+QL/SEN.bmp
- statistical analysis/PET╩2╛▌/╤╟╫Θ╖╓╬÷/analysis method  QN+QL/SPE.bmp
- statistical analysis/PET╩2╛▌/╤╟╫Θ╖╓╬÷/analysis method  QN+QL/SROC.bmp
- statistical analysis/PET╩2╛▌/╤╟╫Θ╖╓╬÷/blind/
- statistical analysis/PET╩2╛▌/╤╟╫Θ╖╓╬÷/blind/dor.bmp
- statistical analysis/PET╩2╛▌/╤╟╫Θ╖╓╬÷/blind/nlr.bmp
- statistical analysis/PET╩2╛▌/╤╟╫Θ╖╓╬÷/blind/PET---blind.dsc
- statistical analysis/PET╩2╛▌/╤╟╫Θ╖╓╬÷/blind/plr.bmp
- statistical analysis/PET╩2╛▌/╤╟╫Θ╖╓╬÷/blind/sen.bmp
- statistical analysis/PET╩2╛▌/╤╟╫Θ╖╓╬÷/blind/spe.bmp
- statistical analysis/PET╩2╛▌/╤╟╫Θ╖╓╬÷/blind/sroc.bmp
- statistical analysis/PET╩2╛▌/╤╟╫Θ╖╓╬÷/country   Asian/
- statistical analysis/PET╩2╛▌/╤╟╫Θ╖╓╬÷/country   Asian/dor.bmp
- statistical analysis/PET╩2╛▌/╤╟╫Θ╖╓╬÷/country   Asian/nlr.bmp
- statistical analysis/PET╩2╛▌/╤╟╫Θ╖╓╬÷/country   Asian/PET---Asian.dsc
- statistical analysis/PET╩2╛▌/╤╟╫Θ╖╓╬÷/country   Asian/plr.bmp
- statistical analysis/PET╩2╛▌/╤╟╫Θ╖╓╬÷/country   Asian/sen.bmp
- statistical analysis/PET╩2╛▌/╤╟╫Θ╖╓╬÷/country   Asian/spe.bmp
- statistical analysis/PET╩2╛▌/╤╟╫Θ╖╓╬÷/country   Asian/sroc.bmp
- statistical analysis/PET╩2╛▌/╤╟╫Θ╖╓╬÷/country   non-Asian/
- statistical analysis/PET╩2╛▌/╤╟╫Θ╖╓╬÷/country   non-Asian/dor.bmp
- statistical analysis/PET╩2╛▌/╤╟╫Θ╖╓╬÷/country   non-Asian/nlr.bmp
- statistical analysis/PET╩2╛▌/╤╟╫Θ╖╓╬÷/country   non-Asian/PET---non-Asian.dsc
- statistical analysis/PET╩2╛▌/╤╟╫Θ╖╓╬÷/country   non-Asian/plr.bmp
- statistical analysis/PET╩2╛▌/╤╟╫Θ╖╓╬÷/country   non-Asian/sen.bmp
- statistical analysis/PET╩2╛▌/╤╟╫Θ╖╓╬÷/country   non-Asian/spe.bmp
- statistical analysis/PET╩2╛▌/╤╟╫Θ╖╓╬÷/country   non-Asian/sroc.bmp
- statistical analysis/PET╩2╛▌/╤╟╫Θ╖╓╬÷/design   prospective/
- statistical analysis/PET╩2╛▌/╤╟╫Θ╖╓╬÷/design   prospective/dor.bmp
- statistical analysis/PET╩2╛▌/╤╟╫Θ╖╓╬÷/design   prospective/nlr.bmp
- statistical analysis/PET╩2╛▌/╤╟╫Θ╖╓╬÷/design   prospective/PET---prospective.dsc
- statistical analysis/PET╩2╛▌/╤╟╫Θ╖╓╬÷/design   prospective/plr.bmp
- statistical analysis/PET╩2╛▌/╤╟╫Θ╖╓╬÷/design   prospective/sen.bmp
- statistical analysis/PET╩2╛▌/╤╟╫Θ╖╓╬÷/design   prospective/spe.bmp
- statistical analysis/PET╩2╛▌/╤╟╫Θ╖╓╬÷/design   prospective/sroc.bmp
- statistical analysis/PET╩2╛▌/╤╟╫Θ╖╓╬÷/design   retrospective/
- statistical analysis/PET╩2╛▌/╤╟╫Θ╖╓╬÷/design   retrospective/dor.bmp
- statistical analysis/PET╩2╛▌/╤╟╫Θ╖╓╬÷/design   retrospective/nlr.bmp
- statistical analysis/PET╩2╛▌/╤╟╫Θ╖╓╬÷/design   retrospective/PET--retrospective.dsc
- statistical analysis/PET╩2╛▌/╤╟╫Θ╖╓╬÷/design   retrospective/plr.bmp
- statistical analysis/PET╩2╛▌/╤╟╫Θ╖╓╬÷/design   retrospective/sen.bmp
- statistical analysis/PET╩2╛▌/╤╟╫Θ╖╓╬÷/design   retrospective/spe.bmp
- statistical analysis/PET╩2╛▌/╤╟╫Θ╖╓╬÷/design   retrospective/sroc.bmp
- statistical analysis/PET╩2╛▌/╤╟╫Θ╖╓╬÷/enrollment   consecutive/
- statistical analysis/PET╩2╛▌/╤╟╫Θ╖╓╬÷/enrollment   consecutive/dor.bmp
- statistical analysis/PET╩2╛▌/╤╟╫Θ╖╓╬÷/enrollment   consecutive/nlr.bmp
- statistical analysis/PET╩2╛▌/╤╟╫Θ╖╓╬÷/enrollment   consecutive/PET---consecutive.dsc
- statistical analysis/PET╩2╛▌/╤╟╫Θ╖╓╬÷/enrollment   consecutive/plr.bmp
- statistical analysis/PET╩2╛▌/╤╟╫Θ╖╓╬÷/enrollment   consecutive/sen.bmp
- statistical analysis/PET╩2╛▌/╤╟╫Θ╖╓╬÷/enrollment   consecutive/spe.bmp
- statistical analysis/PET╩2╛▌/╤╟╫Θ╖╓╬÷/enrollment   consecutive/sroc.bmp
- statistical analysis/PET╩2╛▌/╤╟╫Θ╖╓╬÷/enrollment  nonconsecutive/
- statistical analysis/PET╩2╛▌/╤╟╫Θ╖╓╬÷/enrollment  nonconsecutive/dor.bmp
- statistical analysis/PET╩2╛▌/╤╟╫Θ╖╓╬÷/enrollment  nonconsecutive/nlr.bmp
- statistical analysis/PET╩2╛▌/╤╟╫Θ╖╓╬÷/enrollment  nonconsecutive/PET--nonconsecutive.dsc
- statistical analysis/PET╩2╛▌/╤╟╫Θ╖╓╬÷/enrollment  nonconsecutive/plr.bmp
- statistical analysis/PET╩2╛▌/╤╟╫Θ╖╓╬÷/enrollment  nonconsecutive/sen.bmp
- statistical analysis/PET╩2╛▌/╤╟╫Θ╖╓╬÷/enrollment  nonconsecutive/spe.bmp
- statistical analysis/PET╩2╛▌/╤╟╫Θ╖╓╬÷/enrollment  nonconsecutive/sroc.bmp
- statistical analysis/PET╩2╛▌/╤╟╫Θ╖╓╬÷/sample  ┤≤╙┌250/
- statistical analysis/PET╩2╛▌/╤╟╫Θ╖╓╬÷/sample  ┤≤╙┌250/dor.bmp
- statistical analysis/PET╩2╛▌/╤╟╫Θ╖╓╬÷/sample  ┤≤╙┌250/nlr.bmp
- statistical analysis/PET╩2╛▌/╤╟╫Θ╖╓╬÷/sample  ┤≤╙┌250/PET---┤≤╙┌250.dsc
- statistical analysis/PET╩2╛▌/╤╟╫Θ╖╓╬÷/sample  ┤≤╙┌250/plr.bmp
- statistical analysis/PET╩2╛▌/╤╟╫Θ╖╓╬÷/sample  ┤≤╙┌250/sen.bmp
- statistical analysis/PET╩2╛▌/╤╟╫Θ╖╓╬÷/sample  ┤≤╙┌250/spe.bmp
- statistical analysis/PET╩2╛▌/╤╟╫Θ╖╓╬÷/sample  ┤≤╙┌250/sroc.bmp
- statistical analysis/PET╩2╛▌/╤╟╫Θ╖╓╬÷/sample  ╨í╙┌250/
- statistical analysis/PET╩2╛▌/╤╟╫Θ╖╓╬÷/sample  ╨í╙┌250/dor.bmp
- statistical analysis/PET╩2╛▌/╤╟╫Θ╖╓╬÷/sample  ╨í╙┌250/nlr.bmp
- statistical analysis/PET╩2╛▌/╤╟╫Θ╖╓╬÷/sample  ╨í╙┌250/PET--╨í╙┌250.dsc
- statistical analysis/PET╩2╛▌/╤╟╫Θ╖╓╬÷/sample  ╨í╙┌250/plr.bmp
- statistical analysis/PET╩2╛▌/╤╟╫Θ╖╓╬÷/sample  ╨í╙┌250/sen.bmp
- statistical analysis/PET╩2╛▌/╤╟╫Θ╖╓╬÷/sample  ╨í╙┌250/spe.bmp
- statistical analysis/PET╩2╛▌/╤╟╫Θ╖╓╬÷/sample  ╨í╙┌250/sroc.bmp
- statistical analysis/PET╩2╛▌/╤╟╫Θ╖╓╬÷/unblind/
- statistical analysis/PET╩2╛▌/╤╟╫Θ╖╓╬÷/unblind/dor.bmp
- statistical analysis/PET╩2╛▌/╤╟╫Θ╖╓╬÷/unblind/nlr.bmp
- statistical analysis/PET╩2╛▌/╤╟╫Θ╖╓╬÷/unblind/PET----unblind.dsc
- statistical analysis/PET╩2╛▌/╤╟╫Θ╖╓╬÷/unblind/plr.bmp
- statistical analysis/PET╩2╛▌/╤╟╫Θ╖╓╬÷/unblind/sen.bmp
- statistical analysis/PET╩2╛▌/╤╟╫Θ╖╓╬÷/unblind/spe.bmp
- statistical analysis/PET╩2╛▌/╤╟╫Θ╖╓╬÷/unblind/sroc.bmp
- statistical analysis/PET╩2╛▌/π╨╓╡╨o╙a.docx
- statistical analysis/╓╩┴┐╞└╣└/
- statistical analysis/╓╩┴┐╞└╣└/Methodological quality graph.eps
- statistical analysis/╓╩┴┐╞└╣└/Methodological quality graph.png
- statistical analysis/╓╩┴┐╞└╣└/Methodological quality graph.svg
- statistical analysis/╓╩┴┐╞└╣└/Methodological quality summary.eps
- statistical analysis/╓╩┴┐╞└╣└/Methodological quality summary.png
- statistical analysis/╓╩┴┐╞└╣└/Methodological quality summary.svg
