# Supplementary material for: Expression of Concern: Comparison of 18F-FDG PET/CT and DWI for detection of mediastinal nodal metastasis in non-small cell lung cancer: A meta-analysis
Source: PLoS One. 2024 Feb 14;19(2):e0299045. doi: 10.1371/journal.pone.0299045 (PMC10866507; doi:10.1371/journal.pone.0299045)
Supplement: S3 File — Includes first author/publication year, design (including retrospective/prospective design), country, consecutive enrollment, mean age, number of patients and lesions, blindness, true positive, false positive, false negative, and true negative, technique characteristics, image interpretation (who interpreted the images), diagnostic approach (Analysis method in Table 1- including quantitative analysis (SUV, ADC, LMR, LSR), qualitative analysis (visual evaluation), or both), and standard reference (including histopathological findings, with or without clinical follow-up). (XLSX) [file pone.0299045.s003.xlsx]

## Sheet: Sheet1
First author/publication year	design	country	consecutive enrollment	mean age	Number of patients and lesions	blindness	true positive	false positive	false negative	true negative	technique characteristics	image interpretation	diagnostic approach	standard reference
DWI
Xi Zhang/2013	retrospective	China	ND	59	25/78	Yes	29	13	6	30	3.0T SE-EPI (0,800)	senior radiologists	quantitative analysis: ADC value	histopathology
Wei He/2011	retrospective	China	ND	58	12/56	ND	18	4	16	18	1.5T ASSET/STIR/SE-EPI (0,500)	ND	quantitative analysis: ADC value	histopathology
Katsuo Usuda/2011	prospective	Japan	C	68	63/319	Yes	33	3	11	272	1.5T SS-EPI (0,800)	One radiologist (Y.K.) with 20 years of experience	quantitative analysis: ADC value	histopathology
Zhimin Zeng/2012	retrospective	China	ND	58	45/68	Yes	23	3	9	33	1.5T SE-EPI (600,800,1000)	senior radiologists	quantitative analysis: ADC value	histopathology
Yoshiharu Ohno/2011	prospective	Japan	C	73	250/270	Yes	101	17	34	118	1.5T STIR-EPI (0,1000)	a chest radiologist with 17 years of experience (Y. Ohno)	quantitative analysis: ADC value, LSR (LSR=SILN/SISP), and LMR (LMR=SILN/SIRM)	histopathology
Jun Nakayama/2010	retrospective	Japan	ND	68	70/56	Yes	19	5	4	28	1.5T SS-SE-EPI (50,1000)	a chest radiologist with 11 years of experience (J.N.).	quantitative analysis: ADC value, and LSR (LSR=SILN/SISP)	histopathology
Hiroaki Nomori/2008	prospective	Japan	C	70	88/734	Yes	24	5	12	693	1.5T SE-EPI (0,1000)	One radiologist (KK, with 14 years of MRI interpretation experience)	quantitative analysis: ADC value	histopathology
Liang Xu/2014	prospective	China	C	55	42/119	Yes	29	7	6	77	1.5T SS-SE-EPI (0,1000)	two senior radiologists (X.L. and L.C.F.) with 7 and 20 years of experience in combined MRI and chest radiology.	quantitative analysis: ADC value	histopathology
Katsuo Usuda/2013	prospective	Japan	C	68	158/705	Yes	39	5	22	639	1.5T SS-EPI (0,800)	One radiologist (YK) with 22 years of MRI experience	quantitative analysis: ADC value	histopathology
Yoo Na Kim/2012	prospective	Korea	C	62	49/206	Yes	26	6	13	161	1.5T SS-EPI (0,100,700)	one radiologist（20 years） and one nuclear medicine physician	quantitative analysis: ADC value	histopathology
PET/CT
Al-Sarraf, Nael/2008	retrospective	Ireland	C	64.5	206/1145	ND	75	27	93	950	PET-CT (Discovery ST, GE Medical systems).370MBq	ND	quantitative analysis: SUV	histopathology
An, Y. S/2008	retrospective	South Korea	C	63	124/396	Yes	62	87	19	228	PET-CT (Discovery ST Scanner, GE Healthcare, Milwaukee, WI, USA) 370MBq	two nuclear medicine physicians (YSA and JKY),	quantitative analysis: SUV	histopathology
Billé, Andrea/2009	retrospective	Italy	C	67	159/1001	Yes	41	14	30	916	PET/CT scanner (Discovery ST; GE Medical systems) 4.5-5.5 MBq/kg	two nuclear medicine physicians (E.P. and V.A.)	qualitative analysis	histopathology
Booth, K./2013	retrospective	England	C	65	64/200	Yes	7	8	11	174	GE Discovery LS fusion PET/CT scanner 375 MBq	a consultant PET radiologist	quantitative analysis and qualitative analysis	histopathology
Bryant, Ayesha S/2006	prospective	England	C	67	143/1252	Yes	120	67	34	1031	PET-CT scanner (GE Discovery LS, Milwaukee, WI). 555 MBq	ND	quantitative analysis: SUV	histopathology
Hellwig, Dirk/2015	retrospective	Germany	C	62	80/311	Yes	62	39	8	202	ECAT ART scanner (Siemens Medical Solutions) , 250+2 MBq	ND	qualitative analysis	histopathology
Hu, M/2008	retrospective	China	ND	50	46/584	ND	117	72	17	378	PET-CT scanner 7.4 MBq/kg	experienced nuclear medicine physicians	quantitative analysis: SUV	histopathology
Jeon, Tae Yeon/2010	retrospective	Korea	C	65	168/617	Yes	30	10	30	547	PET/CT device (Discovery LS, GE Healthcare) 370MBq	a chest radiologist (with 20 years of CT interpretation experience and 6 years of PET/CT analysis) and a nuclear medicine physician (with 15 years of experience of general nuclear medicine interpretation and 6 years of PET/CT interpretation experience).	qualitative analysis	histopathology
Kim, Byung-Tae/2006	prospective	Korea	C	59	150/568	Yes	23	0	32	513	PET/CT device (Discovery LS, GE Medical Systems) 370MBq	One chest radiologist (K.S.L., with 16 years of CT interpretation experience) and one of two nuclear medicine physicians (B.T.K. and J.Y.C	qualitative analysis	histopathology
Kim, D. W./2012	retrospective	Korea	ND	68.4	69/268	ND	157	8	52	51	PET/CT (Biograph Sensation 16, Siemens Medical Systems) 4.0 MBq/kg	ND	quantitative analysis: SUV	histopathology and clinical follow-up
Kim, Yoon Kyung/2007	prospective	Korea	C	61	674/2477	Yes	126	48	149	2154	PET/CT device (Discovery LS, GE Healthcare, Milwaukee, WI) 370 MBq	One chest radiologist and 1 nuclear medicine physician,	qualitative analysis	histopathology
Kim, Y. N./2012	prospective	Korea	C	62	49/206	Yes	18	6	21	161	PET/CT device (Discovery STE, GE Healthcare, Milwaukee, WI, USA) 370 MBq	One chest radiologist and one nuclear medicine physician	qualitative analysis	histopathology
Koksal, Deniz/2013	retrospective	Turkey	ND	59.8	81/334	Yes	14	86	8	226	PET/CT scanner (Siemens, Biograph-6- True Point) 145 μCi/kg	ND	qualitative analysis	histopathology
Kuo, W. H./2012	retrospective	Taiwan	C	63.1	102/118	Yes	12	25	9	72	PET/CT scanner Discovery ST16 scanner (GE Medical Systems, Milwaukee, WI), 370 to 555 MBq	ND	qualitative analysis	histopathology
Lee, A. Y./2014	retrospective	Korea	C	64.5	104/372	ND	23	31	26	292	PET/CT scanner (Discovery STE, GE Healthcare, Milwaukee, WI, USA), 370 MBq	ND	quantitative analysis: SUV	histopathology
Lee, Jeong Won/2009	prospective	Korea	ND	60.7	182/778	ND	40	109	13	616	a Gemini PET/CT system (Philips, Milpitas). 5.18 MBq/kg	two experienced nuclear medicine physicians.	qualitative analysis	histopathology
Lee, S. M./2012	retrospective	Korea	C	60	160/756	ND	2	43	13	698	Gemini PET/CT (Philips Medical Systems, Cleveland, OH, USA) 5.2 MBq/kg	Two nuclear medicine physicians (J.C.P. and H.J.I., with 9 and 3 years’ experience in PET/CT respectively)	quantitative analysis: SUV	histopathology
Li, Meng/2012	retrospective	China	C	58	80/265	Yes	33	7	18	207	PET–CT device (GE Discovery ST 16), 3.70–4.44 MBq/kg	Two chest radiologists with PET–CT diagnostic experience	quantitative analysis: SUV	histopathology
Li, Xiaolin/2011	retrospective	China	ND	60	200/1132	ND	27	60	13	1032	PET/CT scanner (GE Discovery LS, ST, or DST) 5.55–7.40 MBq/kg	ND	quantitative analysis: SUV	histopathology
Lin, W. Y./2012	retrospective	Taiwan	ND	66	83/364	ND	18	50	20	276	PET-CT scanner (Discovery VCT; GE Healthcare,Waukesha, Wisconsin, USA), 370 MBq	ND	quantitative analysis: SUV	histopathology
Liu, Bao-jun/2009	retrospective	China	ND	57.5	39/208	Yes	40	24	26	120	PET/CT scanner (Siemens Biograph Sensation 16, Siemens, Germany) 7.4MBq/kg	Two chest radiologists	quantitative analysis/qualitative analysis	histopathology
Morikawa, Miwa/2009	prospective	Japan	C	66.1	93/137	Yes	74	19	8	36	PET/CT scanner (Discovery LS; GE Healthcare). 185 MBq	an experienced radiologist and nuclear medicine physician	quantitative analysis: SUV	histopathology
Nomori, H./2008	prospective	Japan	C	70	88/734	ND	26	18	10	680	PET-CT device (Discovery ST; GE	Two radiologists (KK and SS, with 14 and 11 years, respectively, of radioisotope scintigraphy and PET interpretation experience)	quantitative analysis: SUV	histopathology
Ohno, Y./2007	prospective	Japan	C	68	115/891	ND	60	31	13	787	Medical Systems), 3.7 MBq/kg	two general radiologists with six and 11 years of experience (M.N. and T.Y.)	quantitative analysis: SUV	histopathology
Shim, Sung Shine/2005	prospective	Korea	C	56	106/393	Yes	28	58	5	302	PET/CT device (Discovery LS; GE Medical Systems, Milwaukee, Wis), 370 MBq	two nuclear medicine physicians (B.T.K. and J.Y.C., 11 years and 5 years of experience, respectively).	qualitative analysis	histopathology
Sit, Alva KY/2010	retrospective	China	ND	61	107/249	ND	18	31	34	166	PET/CT scanner, ND	ND	quantitative analysis: SUV	histopathology
Ohno, Y./2011	prospective	Japan	C	73	250/270	Yes	102	15	33	120	PET/CT scanner (Discovery ST; GE Healthcare, Milwaukee, Wis). 3.3 MBq/kg	two general radiologists with 8 and 14 years of experience (Y. Onishi and T.Y., respectively)	quantitative analysis: SUV	histopathology
Tasci, Erdal/2010	retrospective	Turkey	ND	58.2	127/826	ND	41	50	24	711	on a Biograph PET/CT (Siemens/CTI) scanner, 555MBq	ND	qualitative analysis	histopathology
Toba, H./2010	retrospective	Japan	C	68	42/217	ND	17	15	4	181	PET/CT scanner Aquiduo (Toshiba Medical Systems, Tokyo, Japan)	two chest surgeons	qualitative analysis	histopathology
Tournoy, KG/2007	prospective	Belgium	C	68	52/105	Yes	32	10	6	57	FDG-PET/CT scanner (Philips Gemini FDG-PET/CT, Philips Medical Systems, Cleveland, Ohio, USA), 4 MBq/kg	ND	quantitative analysis: SUV	histopathology
Usuda, Katsuo/2013	prospective	Japan	C	68	158/705	Yes	24	3	37	641	PET-CT (SIEMENS Biography Sensation 16, Erlangenm Germany), 3.7 MBq/Kg	one pulmonologist (KU) with 28 years of experience evaluated the PET-CT data.	quantitative analysis: SUV	histopathology
Ventura, Elisa/2010	retrospective	USA	C	66.32	31/90	Yes	38	20	3	29	PET (CTI Molecular Imaging, Knoxville, TN, USA)+PET/CT Siemens Molecular Imaging, Knoxville, TN, USA), 555-740MBq	an experienced nuclear medicine physician	qualitative analysis	histopathology
Xu, N/2014	retrospective	China	C	61	101/528	Yes	52	18	49	409	PET/CT scanner, 4.5-5.5 MBq/kg	ND	qualitative analysis	histopathology
Usuda, Katsuo/2011	prospective	Japan	C	68	63/319	Yes	21	9	23	266	PET/CT scanner (Siemens Biography Sensation 16), 185 MBq	One radiologist (M.T.) with 10 years of radioisotope scintigraphy and PET experience	quantitative analysis: SUV	histopathology
Yang, Wenfeng/2009	prospective	China	ND	69	122/639	Yes	132	73	21	413	PET/CT system (Discovery LS; GE Healthcare), 370 MBq	Two experienced nuclear medicine physicians	qualitative analysis	histopathology
Yi, Chin A/2007	retrospective	Korea	N	60	143/453	Yes	22	4	28	399	PET/CT device (Discovery LS, GE Healthcare), 370 MBq	by one chest radiologist with 16 years of chest CT interpretation experience and 2 years of integrated PET/CT interpretation experience and one nuclear medicine physician with 12 years of PET interpretation experience	quantitative analysis: SUV	histopathology
Vansteenkiste, Johan F/1998	prospective	Belgium	ND	62	56/493	Yes	38	21	22	412	PET scanner (CTI-Siemens 931/08/12), 6.5 MBq/kg	one reader from the nuclear medicine and one from the respiratory oncology department	qualitative analysis	histopathology
Zhou,YF/2014	retrospective	China	ND	60	64/280	ND	25	9	9	237	PET/CT scanner (Philips Gemini TF 16), 2.96MBq/kg	ND	quantitative analysis/qualitative analysis	histopathology
